# Supplementary material for: Comparative Photoaffinity Profiling of Omega-3 Signaling Lipid Probes Reveals Prostaglandin Reductase 1 as a Metabolic Hub in Human Macrophages
Source: J Am Chem Soc. 2022 Oct 5;144(41):18938–47. doi: 10.1021/jacs.2c06827 (PMC9585591; doi:10.1021/jacs.2c06827)
Supplement: Supplementary file 2 — ja2c06827_si_002.xlsx [file ja2c06827_si_002.xlsx]

## Sheet: Experimental Overview
Experiment:	M2 macrophages photoprobe treated (10 µM)
	Raw files:	Conditions:
	20181008_BEGA2-034_04	pac-17-HDHA (5) + UV
	20181008_BEGA2-034_05	pac-17-HDHA (5) + UV
	20181008_BEGA2-034_06	pac-17-HDHA (5) + UV
	20181008_BEGA2-034_07	pac-17-HDHA (5) no UV
	20181008_BEGA2-034_08	pac-17-HDHA (5) no UV
	20181008_BEGA2-034_09	pac-17-HDHA (5) no UV
	20181008_BEGA2-034_01	pac-DHA (4) + UV
	20181008_BEGA2-034_02	pac-DHA (4) + UV
	20181008_BEGA2-034_03	pac-DHA (4) + UV
	20181008_BEGA2-034_16	pac-DHA (4) no UV

## Sheet: M2 macrophages
										Normalized abundance										Raw abundance
										pac-17-HDHA (5) + UV			pac-17-HDHA (5) no UV			pac-DHA (4) + UV			pac-DHA (4) no UV	pac-17-HDHA (5) + UV			pac-17-HDHA (5) no UV			pac-DHA (4) + UV			pac-DHA (4) no UV
Description	Accession	Gene name	Peptide count	Unique peptides	Confidence score	UV enrichment pac-17-HDHA (5)	Significance UV-enrichment pac-17-HDHA (5)	UV enrichment pac-DHA (4)	UV enrichment pac-17-HDHA/pac-DHA	20181008_BEGA2-034_04	20181008_BEGA2-034_05	20181008_BEGA2-034_06	20181008_BEGA2-034_07	20181008_BEGA2-034_08	20181008_BEGA2-034_09	20181008_BEGA2-034_01	20181008_BEGA2-034_02	20181008_BEGA2-034_03	20181008_BEGA2-034_16	20181008_BEGA2-034_04	20181008_BEGA2-034_05	20181008_BEGA2-034_06	20181008_BEGA2-034_07	20181008_BEGA2-034_08	20181008_BEGA2-034_09	20181008_BEGA2-034_01	20181008_BEGA2-034_02	20181008_BEGA2-034_03	20181008_BEGA2-034_16
Medium-chain specific acyl-CoA dehydrogenase_ mitochondrial OS=Homo sapiens OX=9606 GN=ACADM PE=1 SV=1	P11310	ACADM	14	13	115.008	1.32431	0.49597	0.68447	1.93479	1191.54	1913.93	2110.87	816.28	2273.72	848.913	4998.8	2800.46	2866.68	5194.25	1191.54	2669.73	2433.85	679.571	2659.35	1067.44	3979.96	3698.18	3362.66	4759.55
Long-chain-fatty-acid--CoA ligase 1 OS=Homo sapiens OX=9606 GN=ACSL1 PE=1 SV=1	P33121	ACSL1	2	2	12.4864	2.31267	0.201183	0.495395	4.66833	472.356	383.177	328.21	12.4508	411.292	88.1088	187.905	119.523	98.8126	273.345	472.356	534.49	378.43	10.3656	481.047	110.79	149.607	157.838	115.909	250.469
Actin_ alpha skeletal muscle OS=Homo sapiens OX=9606 GN=ACTA1 PE=1 SV=1	P68133;P68032;P62736;P63267	ACTA1	23	2	223.191	0.763922	0.484654	0.627254	1.21788	676.886	655.291	635.812	382.083	1094.91	1099.17	345.814	818.193	888.342	1090.65	676.886	914.06	733.098	318.092	1280.6	1382.13	275.331	1080.47	1042.04	999.376
Actin_ cytoplasmic 1 OS=Homo sapiens OX=9606 GN=ACTB PE=1 SV=1	P60709;P63261	ACTB	29	4	314.514	0.89549	0.789165	0.476983	1.8774	10186.6	9457.58	12558.4	4497.63	18407.9	13055.3	8108.69	8566.47	9336.98	18178.2	10186.6	13192.3	14479.9	3744.38	21529.9	16416	6456	11312.5	10952.4	16656.9
Actin-related protein 2 OS=Homo sapiens OX=9606 GN=ACTR2 PE=1 SV=1	P61160	ACTR2	6	4	46.1557	1.04628	0.822633	0.830493	1.25983	784.975	859.805	845.75	557.679	1051.89	770.799	864.345	630.92	524.357	810.611	784.975	1199.33	975.16	464.28	1230.29	969.222	688.177	833.167	615.078	742.772
Alkyldihydroxyacetonephosphate synthase_ peroxisomal OS=Homo sapiens OX=9606 GN=AGPS PE=1 SV=1	O00116	AGPS	2	2	12.1969	4.69797	0.00869939	2.89511	1.62273	562.064	463.914	711.366	33.3452	220.335	116.127	586.628	366.894	342.964	149.273	562.064	647.111	820.213	27.7606	257.704	146.021	467.064	484.505	402.302	136.781
Retinal dehydrogenase 1 OS=Homo sapiens OX=9606 GN=ALDH1A1 PE=1 SV=2	P00352;P30837;P47895	ALDH1A1	19	17	172.615	2.24091	0.00365941	0.835598	2.68181	2927.74	2876.8	3505.28	1316.23	1631.66	1206.59	1079.35	941.982	893.137	1162.63	2927.74	4012.83	4041.63	1095.79	1908.39	1517.2	859.358	1243.94	1047.66	1065.33
Aldehyde dehydrogenase_ mitochondrial OS=Homo sapiens OX=9606 GN=ALDH2 PE=1 SV=2	P05091;O94788	ALDH2	18	16	146.98	2.0252	0.00401133	0.776357	2.60859	3221.22	2888.53	3596.79	1669.46	1861.86	1261.56	675.376	543.579	591.516	777.336	3221.22	4029.18	4147.14	1389.86	2177.64	1586.32	537.723	717.828	693.857	712.281
Fructose-bisphosphate aldolase A OS=Homo sapiens OX=9606 GN=ALDOA PE=1 SV=2	P04075;P05062;P09972	ALDOA	9	8	79.7916	0.769396	0.645722	0.37131	2.07211	1557.88	1772.14	1221.29	574.745	3485.65	1855.04	925.968	986.056	1140.95	2740.72	1557.88	2471.94	1408.16	478.488	4076.82	2332.57	737.24	1302.15	1338.35	2511.35
Annexin A1 OS=Homo sapiens OX=9606 GN=ANXA1 PE=1 SV=2	P04083	ANXA1	8	8	50.8819	0.989346	0.983278	0.425124	2.3272	411.445	544.334	647.742	122.252	945.361	553.177	298.244	300.972	296.496	702.315	411.445	759.287	746.855	101.778	1105.69	695.578	237.457	397.452	347.794	643.539
Annexin A2 OS=Homo sapiens OX=9606 GN=ANXA2 PE=1 SV=2	P07355;A6NMY6	ANXA2	19	17	150.957	1.02745	0.872349	0.639841	1.60579	14043.2	9292.06	13086.5	10545.8	14239.6	10663.2	14027	8220.15	9420.28	16497.6	14043.2	12961.4	15088.8	8779.59	16654.6	13408.2	11168	10855.2	11050.1	15116.9
Annexin A5 OS=Homo sapiens OX=9606 GN=ANXA5 PE=1 SV=2	P08758	ANXA5	7	7	46.8797	0.96901	0.926547	0.726146	1.33446	866.839	763.541	1211.12	519.31	1454.15	958.92	965.947	777.992	796.57	1166.21	866.839	1065.06	1396.44	432.336	1700.77	1205.77	769.071	1027.38	934.388	1068.61
Apolipoprotein L2 OS=Homo sapiens OX=9606 GN=APOL2 PE=1 SV=1	Q9BQE5	APOL2	4	4	32.7363	9.97185	0.000667771	37.828	0.26361	179.561	213.502	191.887	23.0855	25.505	10.0697	1090.25	641.627	750.092	21.8706	179.561	297.813	221.248	19.2192	29.8306	12.6619	868.035	847.306	879.869	20.0403
ADP-ribosylation factor 3 OS=Homo sapiens OX=9606 GN=ARF3 PE=1 SV=2	P61204;P84077;P84085	ARF3	3	2	18.3805	1.72616	0.206518	1.30715	1.32055	225.853	257.36	298.891	56.3355	264.762	131.992	288.285	192.836	198.048	173.193	225.853	358.989	344.624	46.9006	309.666	165.97	229.528	254.652	232.313	158.699
Actin-related protein 2/3 complex subunit 1B OS=Homo sapiens OX=9606 GN=ARPC1B PE=1 SV=3	O15143	ARPC1B	8	8	72.955	0.961277	0.814884	0.855064	1.12422	6403.15	5617.39	5300.08	7634.62	5525.06	4858.66	7618.8	5410.77	5586.47	7257.17	6403.15	7835.65	6111.05	6355.98	6462.12	6109.4	6065.96	7145.25	6553	6649.83
Actin-related protein 2/3 complex subunit 3 OS=Homo sapiens OX=9606 GN=ARPC3 PE=1 SV=3	O15145	ARPC3	3	3	19.9787	0.99485	0.992158	0.639012	1.55686	176.979	185.366	237.511	47.4738	366.33	189.157	115.953	158.793	147.877	220.456	176.979	258.566	273.853	39.523	428.46	237.851	92.32	209.696	173.462	202.007
Actin-related protein 2/3 complex subunit 4 OS=Homo sapiens OX=9606 GN=ARPC4 PE=1 SV=3	P59998	ARPC4	3	3	19.063	0.965199	0.741028	0.911177	1.05929	558.736	555.093	697.387	589.471	704.592	582.459	747.234	566.293	538.078	677.368	558.736	774.295	804.096	490.747	824.092	732.399	594.936	747.824	631.173	620.68
Acid ceramidase OS=Homo sapiens OX=9606 GN=ASAH1 PE=1 SV=5	Q13510	ASAH1	3	3	19.5625	1.56149	0.321612	1.76398	0.885207	370.992	427.997	297.221	63.9282	411.588	226.514	668.821	504.616	446.668	306.146	370.992	597.01	342.7	53.2216	481.394	284.824	532.504	666.376	523.948	280.525
ATP synthase subunit alpha_ mitochondrial OS=Homo sapiens OX=9606 GN=ATP5F1A PE=1 SV=1	P25705	ATP5F1A	3	3	18.7859	1.25941	0.642238	0.837125	1.50445	272.002	302.681	382.052	60.7384	471.469	227.459	303.043	226.729	210.591	294.804	272.002	422.208	440.51	50.566	551.431	286.013	241.278	299.409	247.026	270.132
Avidin OS=Gallus gallus GN=AVD PE=1 SV=3	P02701	AVD	15	15	202.858	0.848878	0.524377	0.946962	0.896423	309747	240013	219849	415809	236494	254316	382347	251358	291857	325800	309747	334793	253488	346170	276604	319783	304418	331933	342353	298534
B-cell receptor-associated protein 31 OS=Homo sapiens OX=9606 GN=BCAP31 PE=1 SV=3	P51572	BCAP31	3	3	27.6434	2.64078	0.028707	2.06792	1.27703	1094.54	1135.71	1606.17	220.688	805.969	426.101	1887.66	1138.01	1199.05	680.993	1094.54	1584.2	1851.93	183.728	942.662	535.79	1502.92	1502.8	1406.5	624.002
Flavin reductase (NADPH) OS=Homo sapiens OX=9606 GN=BLVRB PE=1 SV=3	P30043	BLVRB	4	4	37.2506	1.86102	0.00386846	0.827693	2.24845	1693.69	1627.68	1703.96	769.468	1000.27	930.564	1028.67	793.357	856.666	1078.78	1693.69	2270.44	1964.68	640.598	1169.92	1170.11	819.01	1047.68	1004.88	988.497
Calreticulin OS=Homo sapiens OX=9606 GN=CALR PE=1 SV=1	P27797	CALR	2	2	13.0673	0.861806	0.776114	0.458706	1.87878	505.721	493.645	487.41	132.524	976.878	615.785	365.309	301.463	313.012	711.992	505.721	688.582	561.99	110.329	1142.56	774.304	290.853	398.099	367.167	652.406
Adenylyl cyclase-associated protein 1 OS=Homo sapiens OX=9606 GN=CAP1 PE=1 SV=5	Q01518	CAP1	8	8	65.714	0.921872	0.665336	0.865107	1.06562	14213.5	10285.1	16429.6	18186.7	13499.3	12710.8	20879.4	11627.6	13296.1	17648.4	14213.5	14346.6	18943.5	15140.8	15788.7	15982.9	16623.9	15355	15596.6	16171.4
Macrophage-capping protein OS=Homo sapiens OX=9606 GN=CAPG PE=1 SV=2	P40121	CAPG	11	11	100.52	0.875519	0.761039	0.471818	1.85563	2493.34	3051.58	3593.78	1212.47	5410.2	3815.36	1777.65	2175.35	2140.76	4305.16	2493.34	4256.62	4143.67	1009.41	6327.78	4797.53	1415.33	2872.68	2511.14	3944.87
F-actin-capping protein subunit beta OS=Homo sapiens OX=9606 GN=CAPZB PE=1 SV=4	P47756	CAPZB	3	3	18.8164	0.808759	0.559163	0.478284	1.69096	467.504	475.069	675.45	376.873	991.797	631.955	493.454	366.12	378.519	862.872	467.504	662.671	778.802	313.755	1160.01	794.636	392.88	483.484	444.009	790.659
Catalase OS=Homo sapiens OX=9606 GN=CAT PE=1 SV=3	P04040	CAT	6	5	39.5199	2.78437	0.0517295	3.35305	0.830399	393.503	489.8	680.372	42.8685	345.872	172.85	1079.48	646.991	696.433	240.866	393.503	683.219	784.476	35.689	404.532	217.346	859.467	854.39	816.926	220.708
Ceramide synthase 2 OS=Homo sapiens OX=9606 GN=CERS2 PE=1 SV=1	Q96G23	CERS2	2	2	12.9921	8.45818	0.00216096	6.29997	1.34258	1149.3	981.411	1228.78	90.782	186.031	120.375	898.075	631.574	521.563	108.53	1149.3	1368.96	1416.8	75.5779	217.582	151.363	715.032	834.031	611.8	99.4474
Cofilin-1 OS=Homo sapiens OX=9606 GN=CFL1 PE=1 SV=3	P23528;Q9Y281	CFL1	5	5	48.2022	1.00052	0.997951	0.684243	1.46223	1875.9	2083.75	2109.84	1555.25	2728.34	1782.74	1885.65	1675.89	1597.06	2513.04	1875.9	2906.6	2432.67	1294.78	3191.07	2241.66	1501.32	2213.11	1873.38	2302.73
Clathrin heavy chain 1 OS=Homo sapiens OX=9606 GN=CLTC PE=1 SV=5	Q00610	CLTC	9	9	56.9354	1.07844	0.865965	0.47706	2.26058	1163.43	1076.45	1697.48	440.726	2082.12	1128.15	828.92	765.32	773.811	1654.61	1163.43	1501.53	1957.22	366.914	2435.25	1418.56	659.972	1010.65	907.692	1516.14
Cellular nucleic acid-binding protein OS=Homo sapiens OX=9606 GN=CNBP PE=1 SV=1	P62633	CNBP	5	5	62.5746	0.767564	0.704751	0.315082	2.43607	1214.19	2087.09	1141.66	15.7905	3410.79	2361.78	27.1479	650.826	947.354	1719.47	1214.19	2911.26	1316.35	13.1459	3989.26	2969.76	21.6147	859.454	1111.26	1575.57
Cysteine and glycine-rich protein 1 OS=Homo sapiens OX=9606 GN=CSRP1 PE=1 SV=3	P21291	CSRP1	7	7	69.1018	0.912716	0.897787	0.196729	4.63946	1997.33	2370.03	1490.96	35.093	4426.9	1956.56	83.0246	511.766	862.984	2470.03	1997.33	3305.94	1719.09	29.2157	5177.71	2460.23	66.1028	675.817	1012.29	2263.31
Cystatin-B OS=Homo sapiens OX=9606 GN=CSTB PE=1 SV=2	P04080	CSTB	5	5	49.7668	0.962455	0.884579	0.706845	1.36162	1555.08	1622.84	1376.53	875.551	2034.67	1821.9	814.89	1322.75	1351.83	1645.56	1555.08	2263.68	1587.16	728.915	2379.75	2290.9	648.801	1746.77	1585.72	1507.85
Cathepsin B OS=Homo sapiens OX=9606 GN=CTSB PE=1 SV=3	P07858	CTSB	15	14	129.229	0.795824	0.747643	0.323973	2.45646	8170.49	12822.8	11847.9	1678.74	27643.4	11944.7	3185.36	5160.17	7089.36	15880.9	8170.49	17886.5	13660.7	1397.59	32331.8	15019.6	2536.13	6814.31	8315.92	14551.8
Cathepsin D OS=Homo sapiens OX=9606 GN=CTSD PE=1 SV=1	P07339	CTSD	10	10	69.8199	1.10019	0.831586	0.807506	1.36246	2872.41	2699.49	3357.76	850.633	4697.63	2568.2	2615.53	2200.47	2327.03	2948.6	2872.41	3765.5	3871.54	708.17	5494.35	3229.32	2082.44	2905.86	2729.64	2701.83
Cathepsin S OS=Homo sapiens OX=9606 GN=CTSS PE=1 SV=3	P25774	CTSS	9	9	61.4423	0.942604	0.901814	0.568111	1.65919	2112.36	2287.71	2712.36	847.236	4384.77	2313.51	1765.48	1503.16	1799.46	2973.65	2112.36	3191.11	3127.38	705.343	5128.43	2909.06	1405.65	1985.01	2110.79	2724.79
Cathepsin Z OS=Homo sapiens OX=9606 GN=CTSZ PE=1 SV=1	Q9UBR2	CTSZ	5	5	38.4019	0.746024	0.69327	0.287927	2.59102	2402.97	4085.89	3775.47	450.548	9183.7	4124.47	849.364	1453.95	2096.37	5093.53	2402.97	5699.38	4353.16	375.091	10741.3	5186.21	676.249	1920.03	2459.08	4667.25
Cytochrome c OS=Homo sapiens OX=9606 GN=CYCS PE=1 SV=2	P99999	CYCS	2	2	12.7087	0.916636	0.87749	0.590625	1.55198	84.7218	170.626	152.787	38.3263	272.449	134.477	82.4383	170.563	93.7842	195.717	84.7218	238.005	176.165	31.9075	318.657	169.095	65.636	225.239	110.01	179.337
Dermcidin OS=Homo sapiens OX=9606 GN=DCD PE=1 SV=2	P81605	DCD	3	3	20.6429	2.74422	0.41513	0.737378	3.72159	11.0754	22.1297	97.2754	8.25385	23.3603	15.9333	4.35716	15.5113	3.99302	10.7866	11.0754	30.8686	112.16	6.87151	27.3222	20.0349	3.46909	20.4836	4.68387	9.88392
2_4-dienoyl-CoA reductase_ mitochondrial OS=Homo sapiens OX=9606 GN=DECR1 PE=1 SV=1	Q16698	DECR1	4	4	25.7752	6.1914	0.00171085	1.66314	3.72271	529.855	645.519	535.987	11.7843	176.035	88.5894	200.353	188.272	154.928	108.941	529.855	900.429	617.999	9.81066	205.891	111.395	159.518	248.625	181.732	99.8238
Dehydrogenase/reductase SDR family member 1 OS=Homo sapiens OX=9606 GN=DHRS1 PE=1 SV=1	Q96LJ7	DHRS1	5	5	31.1194	4.63658	0.00369693	2.50116	1.85378	598.744	650.711	705.789	41.1664	236.677	143.856	358.57	329.089	269.905	127.616	598.744	907.672	813.782	34.2719	276.818	180.888	285.487	434.581	316.602	116.936
Dehydrogenase/reductase SDR family member 4 OS=Homo sapiens OX=9606 GN=DHRS4 PE=1 SV=3	Q9BTZ2;P0CG22;Q6PKH6	DHRS4	10	10	89.7949	56.4479	0.00617506	8.36313	6.74961	4207.88	4045.66	5194.37	17.0575	140.554	80.6249	1306.51	838.252	870.021	120.162	4207.88	5643.26	5989.17	14.2007	164.392	101.38	1040.22	1106.96	1020.55	110.105
Delta(3_5)-Delta(2_4)-dienoyl-CoA isomerase_ mitochondrial OS=Homo sapiens OX=9606 GN=ECH1 PE=1 SV=2	Q13011	ECH1	14	14	106.047	19.2507	0.00619844	18.4345	1.04428	7531.52	6262.83	8164.34	408.188	434.54	297.938	3166.19	2064.75	1849.71	128.033	7531.52	8735.98	9413.58	339.826	508.239	374.635	2520.87	2726.63	2169.73	117.318
Early endosome antigen 1 OS=Homo sapiens OX=9606 GN=EEA1 PE=1 SV=2	Q15075	EEA1	2	2	12.5702	0.703665	0.657848	0.271893	2.58802	117.48	303.812	200.698	2.0238	574.787	307.119	3.30382	91.4668	133.687	280.082	117.48	423.786	231.407	1.68486	672.271	386.18	2.63045	120.787	156.816	256.642
Elongation factor 1-alpha 1 OS=Homo sapiens OX=9606 GN=EEF1A1 PE=1 SV=1	P68104;Q5VTE0;Q05639	EEF1A1	11	11	93.6752	0.899778	0.652732	0.607135	1.48201	5765.48	5645.73	6369.18	4607.74	8905.35	6247.78	4486.92	5209.27	4911.41	8019.96	5765.48	7875.18	7343.74	3836.04	10415.7	7856.11	3572.41	6879.15	5761.15	7348.78
Elongation factor 2 OS=Homo sapiens OX=9606 GN=EEF2 PE=1 SV=4	P13639	EEF2	7	7	45.1331	1.00739	0.987519	0.507727	1.98411	592.72	632.641	930.427	246.178	1235.02	658.788	394.427	512.934	422.559	873.12	592.72	882.466	1072.79	204.949	1444.48	828.376	314.036	677.36	495.668	800.049
Enolase 1 OS=Saccharomyces cerevisiae (strain ATCC 204508 / S288c) GN=ENO1 PE=1 SV=3	P00924	ENO1	32	31	353.875	0.907178	0.727688	1.00049	0.906729	89483.2	50280.9	61834.5	102012	55667.5	64546.1	85720	62045.6	70612.5	72756.7	89483.2	70136.4	71295.8	84927.5	65108.7	81162	68248.8	81935	82829.5	66667.8
Alpha-enolase OS=Homo sapiens OX=9606 GN=ENO1 PE=1 SV=2	P06733	ENO1	18	16	170.454	0.870442	0.809045	0.399829	2.17704	2995.95	4371.44	5029.84	878.538	8466.62	4897.3	1477.97	2148.82	2573.63	5169.23	2995.95	6097.69	5799.47	731.402	9902.57	6157.98	1176.74	2837.65	3018.9	4736.62
Epoxide hydrolase 1 OS=Homo sapiens OX=9606 GN=EPHX1 PE=1 SV=1	P07099	EPHX1	6	6	39.2735	2.26382	0.00218174	1.36414	1.65952	1493.45	1284.65	1471.36	623.553	772.086	481.479	1455.1	1031.63	1077.01	870.815	1493.45	1791.95	1696.49	519.121	903.032	605.423	1158.53	1362.33	1263.35	797.937
Endoplasmic reticulum aminopeptidase 1 OS=Homo sapiens OX=9606 GN=ERAP1 PE=1 SV=3	Q9NZ08	ERAP1	21	20	146.931	13.9536	0.0109164	1.27501	10.9439	2759.9	2125.43	3227.94	45.413	363.707	172.326	405.587	232.399	261.663	235.2	2759.9	2964.75	3721.85	37.8073	425.392	216.687	322.921	306.896	306.935	215.516
ERO1-like protein alpha OS=Homo sapiens OX=9606 GN=ERO1A PE=1 SV=2	Q96HE7	ERO1A	4	4	26.8419	0.828989	0.766157	0.391465	2.11766	585.193	892.161	859.815	254.018	1832.78	732.505	352.276	446.148	496.78	1102.87	585.193	1244.47	991.376	211.475	2143.62	921.07	280.476	589.165	582.73	1010.57
Fatty acid-binding protein_ epidermal OS=Homo sapiens OX=9606 GN=FABP5 PE=1 SV=3	Q01469	FABP5	2	2	14.008	3.72415	0.0328405	1.00175	3.71766	422.104	471.99	402.378	16.5141	243.424	88.1868	74.7628	90.2299	88.9079	84.486	422.104	658.375	463.946	13.7484	284.709	110.888	59.5249	119.154	104.29	77.4154
High affinity immunoglobulin epsilon receptor subunit gamma OS=Homo sapiens OX=9606 GN=FCER1G PE=1 SV=1	P30273	FCER1G	3	2	21.03	1.98507	0.177036	2.17204	0.913922	198.786	244.225	438.604	105.163	192.563	146.396	305.228	244.353	178.812	111.784	198.786	340.668	505.715	87.5506	225.222	184.082	243.018	322.683	209.749	102.429
Four and a half LIM domains protein 1 OS=Homo sapiens OX=9606 GN=FHL1 PE=1 SV=4	Q13642	FHL1	2	2	12.943	0.930129	0.909342	0.205289	4.53082	229.544	376.071	349.936	0	624.24	403.092	0	104.565	124.461	371.875	229.544	524.579	403.48	0	730.112	506.858	0	138.084	145.995	340.754
Ferritin heavy chain OS=Homo sapiens OX=9606 GN=FTH1 PE=1 SV=2	P02794	FTH1	4	4	25.9072	0.824459	0.620557	0.464184	1.77615	536.398	493.833	482.459	292.179	932.456	610.131	300.753	389.694	459.833	826.023	536.398	688.844	556.28	243.245	1090.6	767.194	239.454	514.614	539.391	756.894
Tissue alpha-L-fucosidase OS=Homo sapiens OX=9606 GN=FUCA1 PE=1 SV=4	P04066	FUCA1	9	9	55.2501	0.864629	0.787547	0.503699	1.71656	3749.99	4126.12	4470.24	1493.09	8652.85	4133.43	2809.37	2386.09	2723.35	5240.44	3749.99	5755.49	5154.24	1243.03	10120.4	5197.48	2236.77	3150.97	3194.53	4801.87
Glyceraldehyde-3-phosphate dehydrogenase OS=Homo sapiens OX=9606 GN=GAPDH PE=1 SV=3	P04406	GAPDH	12	12	79.1081	0.998584	0.997098	0.47385	2.10739	3714.46	4190.72	4547.33	1650.03	6575.68	4244.45	2631.75	2700.46	2640.28	5608.31	3714.46	5845.6	5243.12	1373.69	7690.93	5337.07	2095.36	3566.12	3097.09	5138.95
Ganglioside GM2 activator OS=Homo sapiens OX=9606 GN=GM2A PE=1 SV=4	P17900	GM2A	5	5	36.0208	0.748262	0.69968	0.874624	0.855524	1208.71	1484.95	1351.77	255.724	3720.87	1429.83	1562.94	1381.8	1616.94	1738.53	1208.71	2071.34	1558.61	212.895	4351.93	1797.91	1244.39	1824.75	1896.69	1593.03
Guanine nucleotide-binding protein G(i) subunit alpha-2 OS=Homo sapiens OX=9606 GN=GNAI2 PE=1 SV=3	P04899;P09471	GNAI2	3	3	18.5132	1.16576	0.752204	0.536615	2.17243	532.181	434.279	595.579	129.677	821.917	388.336	367.884	317.541	268.476	592.541	532.181	605.772	686.71	107.959	961.315	488.304	292.903	419.331	314.926	542.952
N-acetylglucosamine-6-sulfatase OS=Homo sapiens OX=9606 GN=GNS PE=1 SV=3	P15586	GNS	3	3	19.5986	0.615664	0.495233	0.482929	1.27485	486.469	563.114	551.678	302.97	1647.12	650.781	264.144	323.042	375.783	664.674	486.469	785.484	636.092	252.229	1926.47	818.308	210.307	426.596	440.799	609.048
Glucose-6-phosphate isomerase OS=Homo sapiens OX=9606 GN=GPI PE=1 SV=4	P06744	GPI	3	3	19.1028	1.21577	0.654672	0.634705	1.91548	389.439	494.46	630.012	131.801	702.616	410.814	263.708	358.012	334.698	502.291	389.439	689.718	726.411	109.727	821.78	516.568	209.96	472.776	392.605	460.254
Granulins OS=Homo sapiens OX=9606 GN=GRN PE=1 SV=2	P28799	GRN	15	15	138.964	0.607317	0.176996	1.03602	0.586204	22671.7	20692.5	9021.67	38599.3	20266.1	27392.6	19405.2	26676.7	29763	24402.8	22671.7	28863.8	10402.1	32134.7	23703.3	34444.1	15450.1	35228.2	34912.5	22360.5
Gelsolin OS=Homo sapiens OX=9606 GN=GSN PE=1 SV=1	P06396	GSN	5	5	30.9578	0.822759	0.758266	0.27106	3.03534	430.609	471.924	458.602	72.9767	1033.54	547.84	181.618	236.846	242.975	813.398	430.609	658.284	528.773	60.7546	1208.83	688.868	144.601	312.769	285.013	745.326
Glutathione S-transferase omega-1 OS=Homo sapiens OX=9606 GN=GSTO1 PE=1 SV=2	P78417	GSTO1	3	3	25.2864	0.623348	0.373765	2.51091	0.248256	1405.98	1662.8	1074.61	3612.53	1126.21	1908.24	1660.41	2429.77	2178.67	832.216	1405.98	2319.43	1239.03	3007.51	1317.21	2399.47	1321.99	3208.65	2555.61	762.569
Trifunctional enzyme subunit alpha_ mitochondrial OS=Homo sapiens OX=9606 GN=HADHA PE=1 SV=2	P40939	HADHA	8	8	52.5613	1.87277	0.0719635	0.699589	2.67695	907.967	983.957	1169.3	293.399	825.792	515.41	541.999	420.88	420.573	659.173	907.967	1372.51	1348.22	244.261	965.847	648.09	431.53	555.798	493.338	604.008
Hemoglobin subunit alpha OS=Homo sapiens OX=9606 GN=HBA1 PE=1 SV=2	P69905;P02008	HBA1	2	2	19.7424	1.16975	0.626686	0.956838	1.22251	573.749	404.921	492.592	629.836	212.801	415.125	577.931	451.838	686.372	597.851	573.749	564.821	567.964	524.352	248.892	521.989	460.139	596.679	805.124	547.818
Hepatocyte growth factor-regulated tyrosine kinase substrate OS=Homo sapiens OX=9606 GN=HGS PE=1 SV=1	O14964	HGS	3	3	18.6778	0.823605	0.801125	0.176972	4.65386	128.346	333.002	217.532	5.8618	568.543	249.873	15.465	49.9178	90.0462	292.756	128.346	464.502	250.817	4.88007	664.968	314.197	12.3129	65.9195	105.625	268.255
Histone H1.4 OS=Homo sapiens OX=9606 GN=HIST1H1E PE=1 SV=2	P10412;P16402;P16403;Q02539	HIST1H1E	3	2	30.3293	0.954863	0.849435	0.660661	1.44531	1811.19	1610.42	1698.57	1639.45	2493.14	1229.63	1401.95	1341.36	1367.77	2074.23	1811.19	2246.36	1958.48	1364.88	2915.97	1546.16	1116.21	1771.34	1604.42	1900.64
Histone H1t OS=Homo sapiens OX=9606 GN=HIST1H1T PE=2 SV=4	P22492	HIST1H1T	3	2	20.2109	0.966311	0.898842	0.613407	1.57532	217.204	231.823	231.631	170.234	343.979	190.175	202.106	166.96	141.751	277.584	217.204	323.368	267.073	141.723	402.318	239.131	160.914	220.481	166.276	254.354
Histone H2A type 1-B/E OS=Homo sapiens OX=9606 GN=HIST1H2AB PE=1 SV=2	P04908;P0C0S8;P20671;Q16777;Q6FI13;Q7L7L0;Q93077;Q96KK5;Q99878;Q9BTM1;P0C0S5;P16104;Q71UI9;Q96QV6;Q8IUE6	HIST1H2AB	3	3	19.3413	0.974653	0.899759	0.967481	1.00741	2147.47	3004.93	2504.84	1780.38	3003.73	3072.27	2664.9	3936.78	2466.63	3124.37	2147.47	4191.56	2888.11	1482.2	3513.17	3863.15	2121.75	5198.75	2893.39	2862.89
Histone H2B type 1-K OS=Homo sapiens OX=9606 GN=HIST1H2BK PE=1 SV=3	O60814;P57053;P58876;P62807;Q5QNW6;Q93079;Q99877;Q99879;Q99880;P06899;P23527;P33778;Q16778;Q8N257;Q96A08	HIST1H2BK	4	4	35.1069	0.948982	0.876725	0.595835	1.59269	2592.37	2461.82	2280.63	1295.09	3876.57	2557.49	1791.39	2229.48	1588.89	3138.32	2592.37	3433.98	2629.59	1078.19	4534.04	3215.85	1426.27	2944.17	1863.79	2875.68
Histone H3.1 OS=Homo sapiens OX=9606 GN=HIST1H3A PE=1 SV=2	P68431;P84243;Q16695;Q71DI3;Q6NXT2	HIST1H3A	4	4	38.7876	0.723864	0.160372	0.849474	0.852132	2164.7	2626.32	1505.76	2235.3	3198.52	3265.02	1620.16	3302.7	2443.67	2890.62	2164.7	3663.44	1736.16	1860.94	3741	4105.52	1289.95	4361.41	2866.46	2648.71
Histone H4 OS=Homo sapiens OX=9606 GN=HIST1H4A PE=1 SV=2	P62805	HIST1H4A	5	5	54.1335	0.923549	0.39923	0.911696	1.013	4906.84	5032.64	4362.99	5014.29	5831.02	4641.11	5563.9	5315.1	4099.29	5476.34	4906.84	7019.99	5030.58	4174.5	6819.96	5835.85	4429.88	7018.91	4808.53	5018.03
HLA class II histocompatibility antigen_ DRB1-11 beta chain OS=Homo sapiens OX=9606 GN=HLA-DRB1 PE=1 SV=1	P20039;P01911;P01912;P04440;Q5Y7A7;Q95IE3	HLA-DRB1	2	2	13.102	1.24518	0.600301	0.631491	1.97181	618.239	494.15	585.608	225.311	807.923	330.418	402.666	359.348	430.053	629.234	618.239	689.285	675.212	187.576	944.948	415.476	320.596	474.54	504.458	576.574
Minor histocompatibility antigen H13 OS=Homo sapiens OX=9606 GN=HM13 PE=1 SV=1	Q8TCT9	HM13	3	2	18.4934	4.4964	0.064613	4.46294	1.0075	418.499	490.004	815.74	93.7468	151.074	138.651	666.015	392.134	473.045	114.364	418.499	683.503	940.558	78.0462	176.696	174.343	530.27	517.836	554.888	104.793
Estradiol 17-beta-dehydrogenase 11 OS=Homo sapiens OX=9606 GN=HSD17B11 PE=1 SV=3	Q8NBQ5	HSD17B11	2	2	12.6862	2.64788	0.0425965	14.2204	0.186204	170.515	103.408	182.576	18.349	83.549	70.5035	381.555	401.823	494.069	29.9441	170.515	144.243	210.512	15.2759	97.719	88.6529	303.787	530.631	579.55	27.4381
Peroxisomal multifunctional enzyme type 2 OS=Homo sapiens OX=9606 GN=HSD17B4 PE=1 SV=3	P51659;Q9UJQ7	HSD17B4	29	28	265.083	3.22668	0.00734507	2.46816	1.30732	5347.01	4413.34	5738.07	1834.03	1557.69	1411.5	6215.65	3644.65	3758.67	1839.29	5347.01	6156.13	6616.06	1526.87	1821.87	1774.85	4948.79	4812.98	4408.98	1685.36
3 beta-hydroxysteroid dehydrogenase type 7 OS=Homo sapiens OX=9606 GN=HSD3B7 PE=1 SV=2	Q9H2F3	HSD3B7	3	3	27.6816	51.8611	0.036142	4.36381	11.8844	485.317	515.442	259.819	5.09505	12.708	6.50379	27.5099	39.9969	31.2211	7.54141	485.317	718.986	299.574	4.24174	14.8633	8.17803	21.9029	52.8183	36.6228	6.91028
Heat shock protein HSP 90-alpha OS=Homo sapiens OX=9606 GN=HSP90AA1 PE=1 SV=5	P07900;Q14568;Q58FF8;Q58FF7;Q12931	HSP90AA1	12	5	87.4564	0.923059	0.896098	0.322454	2.8626	687.194	662.552	979.906	169.068	1645.91	708.86	466.895	363.308	399.205	1270.89	687.194	924.189	1129.84	140.752	1925.06	891.339	371.734	479.77	468.273	1164.53
Heat shock protein HSP 90-beta OS=Homo sapiens OX=9606 GN=HSP90AB1 PE=1 SV=4	P08238	HSP90AB1	10	2	74.5048	0.98537	0.976775	0.314471	3.13342	536.417	484.458	546.735	181.861	979.52	429.504	294.125	267.823	272.762	884.777	536.417	675.767	630.391	151.403	1145.65	540.069	234.177	353.677	319.954	810.731
Endoplasmin OS=Homo sapiens OX=9606 GN=HSP90B1 PE=1 SV=1	P14625;Q58FF3	HSP90B1	8	7	51.7843	0.96964	0.928834	0.423861	2.28764	684.36	599.225	765.426	368.167	1087.16	657.838	345.707	419.159	412.123	925.609	684.36	835.854	882.545	306.507	1271.55	827.182	275.246	553.524	483.426	848.145
Endoplasmic reticulum chaperone BiP OS=Homo sapiens OX=9606 GN=HSPA5 PE=1 SV=2	P11021	HSPA5	6	5	44.8676	0.750864	0.627225	0.473624	1.58536	606.791	636.711	421.889	189.212	1302.22	726.539	396.385	432.189	418.827	877.911	606.791	888.144	486.443	157.523	1523.07	913.569	315.595	570.731	491.29	804.44
Heat shock cognate 71 kDa protein OS=Homo sapiens OX=9606 GN=HSPA8 PE=1 SV=1	P11142;P54652;P17066;P0DMV8;P0DMV9;P34931;P48741	HSPA8	10	8	70.5614	0.812847	0.387861	0.640967	1.26816	1934.29	2335.01	2236.28	2251.36	3576.16	2175.93	2745.95	1304.43	1503.81	2888.44	1934.29	3257.08	2578.46	1874.31	4182.68	2736.07	2186.28	1722.57	1763.99	2646.71
Isocitrate dehydrogenase [NADP] cytoplasmic OS=Homo sapiens OX=9606 GN=IDH1 PE=1 SV=2	O75874	IDH1	11	8	88.1268	2.64715	0.0195458	0.873469	3.03061	2292.4	1907.58	2333.53	399.228	1303.59	765.319	995.241	1010.92	914.18	1114.46	2292.4	2660.87	2690.59	332.366	1524.68	962.332	792.394	1334.97	1072.35	1021.19
Isocitrate dehydrogenase [NADP]_ mitochondrial OS=Homo sapiens OX=9606 GN=IDH2 PE=1 SV=2	P48735	IDH2	6	3	52.0468	1.50807	0.164701	0.752576	2.00388	405.059	373.262	305.011	152.116	352.112	214.127	205.692	221.304	197.048	276.404	405.059	520.661	351.682	126.64	411.831	269.249	163.769	292.246	231.14	253.272
Gamma-interferon-inducible lysosomal thiol reductase OS=Homo sapiens OX=9606 GN=IFI30 PE=1 SV=3	P13284	IFI30	4	3	37.0992	3.5566	0.00568238	5.1578	0.689558	2511.55	2395.7	2107.74	274.691	1022.32	675.371	1736.96	2246.56	2590.78	424.878	2511.55	3341.74	2430.25	228.686	1195.71	849.228	1382.94	2966.72	3039.02	389.32
Ras GTPase-activating-like protein IQGAP1 OS=Homo sapiens OX=9606 GN=IQGAP1 PE=1 SV=1	P46940	IQGAP1	12	12	75.8363	1.03938	0.807426	0.683653	1.52033	1372.25	1239.53	1652.26	1168.65	1696.67	1237.16	1359.91	1010.3	1043.19	1664.29	1372.25	1729.01	1905.08	972.924	1984.43	1555.63	1082.74	1334.16	1223.67	1525.01
Integrin beta-2 OS=Homo sapiens OX=9606 GN=ITGB2 PE=1 SV=2	P05107	ITGB2	21	21	197.756	0.760349	0.139548	0.776658	0.979001	2868.86	2988.78	2996.72	3614.98	4653.75	3376.4	2515.84	2907.66	3159.98	3683.94	2868.86	4169.03	3455.25	3009.55	5443.03	4245.57	2003.07	3839.74	3706.7	3375.63
Keratin_ type II cytoskeletal 1 OS=Homo sapiens OX=9606 GN=KRT1 PE=1 SV=6	P04264	KRT1	25	22	237.186	0.903187	0.505513	0.865823	1.04315	8354.01	7256.53	7518.77	10443.8	8157.32	7007.39	4718.79	5723.72	6681.04	6592.4	8354.01	10122.1	8669.22	8694.71	9540.81	8811.27	3757.02	7558.51	7836.96	6040.69
Keratin_ type I cytoskeletal 10 OS=Homo sapiens OX=9606 GN=KRT10 PE=1 SV=6	P13645;Q7Z3Z0;O76013;O76014;O76015;P05783;Q14525;Q14532;Q7Z3Y9;Q92764;Q99456	KRT10	19	14	183.902	1.07863	0.883827	0.349215	3.08874	2843.53	3024.44	4078.07	1114.92	5863.19	2242.84	903.459	475.374	1632.79	2874.66	2843.53	4218.77	4702.06	928.194	6857.59	2820.2	719.319	627.76	1915.28	2634.08
Keratin_ type I cytoskeletal 14 OS=Homo sapiens OX=9606 GN=KRT14 PE=1 SV=4	P02533;Q04695;P08779;P19012;P08727	KRT14	8	3	61.2811	0.942866	0.846839	0.525074	1.79568	341.721	356.433	558.549	301.306	637.623	393.924	165.525	205.582	234.732	384.606	341.721	497.185	644.014	250.844	745.765	495.33	131.788	271.484	275.344	352.418
Keratin_ type II cytoskeletal 2 epidermal OS=Homo sapiens OX=9606 GN=KRT2 PE=1 SV=2	P35908;P19013;Q7RTS7;Q86Y46	KRT2	18	14	135.641	0.980665	0.949032	0.721516	1.35917	985.814	960.451	1560.09	1151.93	1684.81	738.759	734.249	450.398	1052.92	1033.73	985.814	1339.73	1798.81	959.002	1970.55	928.934	584.597	594.777	1235.09	947.222
Keratin_ type I cytoskeletal 9 OS=Homo sapiens OX=9606 GN=KRT9 PE=1 SV=3	P35527	KRT9	13	12	90.0319	2.14304	0.107501	0.20409	10.5005	2550.69	1315.99	1866.25	686.734	1554.32	434.087	344.953	316.908	348.261	1649.8	2550.69	1835.67	2151.8	571.721	1817.94	545.832	274.646	418.496	408.516	1511.73
Lysosome-associated membrane glycoprotein 1 OS=Homo sapiens OX=9606 GN=LAMP1 PE=1 SV=3	P11279	LAMP1	2	2	12.9677	1.3446	0.486357	1.25864	1.0683	1224.18	1356.55	1587.49	424.566	1831.77	843.624	1431.61	1161.02	1156.12	992.809	1224.18	1892.24	1830.39	353.46	2142.44	1060.79	1139.83	1533.2	1356.15	909.721
Cytosol aminopeptidase OS=Homo sapiens OX=9606 GN=LAP3 PE=1 SV=3	P28838	LAP3	2	2	13.1188	0.652788	0.588545	0.29122	2.24156	154.286	212.641	123.191	14.9601	483.251	252.598	95.9221	76.6727	116.203	330.56	154.286	296.612	142.041	12.4546	565.211	317.623	76.3715	101.251	136.307	302.896
LIM and SH3 domain protein 1 OS=Homo sapiens OX=9606 GN=LASP1 PE=1 SV=2	Q14847	LASP1	16	16	146.53	0.754798	0.515901	0.63018	1.19775	3763.16	5762.42	3403.06	2415.98	8276.49	6436.14	1809.41	3761.98	4181.74	5158.91	3763.16	8037.95	3923.77	2011.35	9680.19	8092.97	1440.62	4967.92	4905.24	4727.17
Plastin-2 OS=Homo sapiens OX=9606 GN=LCP1 PE=1 SV=6	P13796;P13797	LCP1	21	21	157.688	0.815207	0.627438	0.542006	1.50405	1957.57	2182.08	1572.26	1028.54	3631.59	2346.57	1843.88	1548.87	1579.67	3058.03	1957.57	3043.77	1812.83	856.281	4247.51	2950.64	1468.07	2045.37	1852.98	2802.11
L-lactate dehydrogenase A chain OS=Homo sapiens OX=9606 GN=LDHA PE=1 SV=2	P00338;P07864;Q6ZMR3	LDHA	8	6	54.269	1.0671	0.833687	0.875474	1.21888	1349	1538.36	1807.48	872.47	2228.15	1299	1910.48	1292.16	1212.78	1681.15	1349	2145.85	2084.05	726.35	2606.05	1633.4	1521.09	1706.38	1422.61	1540.46
Galectin-3 OS=Homo sapiens OX=9606 GN=LGALS3 PE=1 SV=5	P17931	LGALS3	7	6	65.4402	0.872479	0.387735	0.654751	1.33254	1759.93	1537.98	1741.86	1691.16	2370.85	1714.38	1564.06	1394.97	1451.67	2245.49	1759.93	2145.31	2008.39	1407.92	2772.95	2155.7	1245.28	1842.13	1702.83	2057.56
LIM and senescent cell antigen-like-containing domain protein 1 OS=Homo sapiens OX=9606 GN=LIMS1 PE=1 SV=4	P48059;Q7Z4I7	LIMS1	14	13	125.593	1.06425	0.89971	0.264581	4.02238	3751.46	4668.46	4401.24	647.725	6794.03	4605.43	794.44	1733.5	2209.71	5968.75	3751.46	6512.01	5074.68	539.245	7946.3	5790.99	632.52	2289.19	2592.02	5469.23
Leupaxin OS=Homo sapiens OX=9606 GN=LPXN PE=1 SV=1	O60711	LPXN	8	8	53.6841	0.765807	0.703133	0.234397	3.26714	1040.69	1805.35	1280.8	31.288	3259.59	2097.98	31.5771	468.523	709.652	1720.38	1040.69	2518.27	1476.77	26.048	3812.42	2638.06	25.1412	618.712	832.432	1576.4
Leucine zipper protein 2 OS=Homo sapiens OX=9606 GN=LUZP2 PE=2 SV=2	Q86TE4;P02787;P02788;P08582;P14241	LUZP2	3	3	20.1798	0.860414	0.557818	0.922177	0.933024	955.608	785.46	1125.43	1521.53	812.033	997.964	1461.74	1013	1101.91	1292.83	955.608	1095.63	1297.63	1266.71	949.755	1254.87	1163.81	1337.73	1292.55	1184.63
Methylcrotonoyl-CoA carboxylase subunit alpha_ mitochondrial OS=Homo sapiens OX=9606 GN=MCCC1 PE=1 SV=3	Q96RQ3	MCCC1	15	15	104.123	1.05384	0.703577	0.585833	1.79887	2193.44	1653.22	2152.59	2171.19	1962.37	1559.23	2166.81	1374.57	1438.16	2833.31	2193.44	2306.07	2481.96	1807.56	2295.19	1960.61	1725.18	1815.2	1686.98	2596.19
Methyltransferase-like protein 7A OS=Homo sapiens OX=9606 GN=METTL7A PE=1 SV=1	Q9H8H3	METTL7A	3	2	12.4428	3.98421	0.00671834	23.5711	0.16903	264.106	282.121	362.426	44.1046	91.8788	92.08	1877.11	849.258	953.791	52.0433	264.106	393.529	417.881	36.7181	107.462	115.784	1494.52	1121.5	1118.81	47.6879
Moesin OS=Homo sapiens OX=9606 GN=MSN PE=1 SV=3	P26038	MSN	12	12	83.6607	0.953358	0.910769	0.48573	1.96273	1219.54	1197.53	1861	602.323	2416.27	1468.77	972.337	916.366	940.218	1941.36	1219.54	1670.42	2145.75	501.447	2826.07	1846.87	774.158	1210.12	1102.89	1778.89
Putative uncharacterized protein MYH16 OS=Homo sapiens OX=9606 GN=MYH16 PE=1 SV=2	Q9H6N6	MYH16	2	2	0	1.7934	0.274658	3.62553	0.494657	49.6103	39.1317	14.8472	27.9143	15.7105	14.1366	58.1531	73.3437	51.0146	16.7802	49.6103	54.5845	17.119	23.2393	18.3751	17.7758	46.3005	96.8547	59.8409	15.3759
Myosin-9 OS=Homo sapiens OX=9606 GN=MYH9 PE=1 SV=4	P35579	MYH9	19	19	132.371	1.46615	0.289525	0.908665	1.61352	1392.97	1196.64	1658.53	531.428	1579.4	786.644	1017.59	1138.67	1103.71	1195.88	1392.97	1669.19	1912.3	442.425	1847.27	989.146	810.185	1503.68	1294.67	1095.8
Neutral cholesterol ester hydrolase 1 OS=Homo sapiens OX=9606 GN=NCEH1 PE=1 SV=3	Q6PIU2	NCEH1	6	6	39.4709	2.58898	0.0191307	2.32004	1.11592	895.663	609.759	667.248	174.994	427.626	236.58	874.584	527.615	530.032	277.615	895.663	850.548	769.345	145.687	500.152	297.482	696.329	696.747	621.735	254.381
Neutrophil cytosol factor 2 OS=Homo sapiens OX=9606 GN=NCF2 PE=1 SV=2	P19878	NCF2	3	3	18.4656	1.10264	0.854131	1.00716	1.0948	104.655	110.555	124.927	26.2796	197.958	84.2383	118.892	131.114	123.262	123.538	104.655	154.213	144.042	21.8784	231.531	105.923	94.6595	173.143	144.588	113.199
Protein disulfide-isomerase OS=Homo sapiens OX=9606 GN=P4HB PE=1 SV=3	P07237	P4HB	12	12	88.0585	1.07089	0.894766	0.566857	1.88916	737.977	1000.33	1121.13	153.267	1581.33	935.554	449.375	507.827	641.17	939.904	737.977	1395.35	1292.67	127.598	1849.53	1176.39	357.784	670.616	752.102	861.244
Pyruvate carboxylase_ mitochondrial OS=Homo sapiens OX=9606 GN=PC PE=1 SV=2	P11498	PC	36	36	291.79	0.926402	0.613192	0.813635	1.1386	4661.73	3974.13	5505.51	6124.8	4634.41	4505.62	6952.79	3993.35	4476.45	6318.39	4661.73	5543.49	6347.92	5099.03	5420.41	5665.49	5535.69	5273.46	5250.94	5789.61
Poly(rC)-binding protein 1 OS=Homo sapiens OX=9606 GN=PCBP1 PE=1 SV=2	Q15365	PCBP1	3	2	18.5136	1.38818	0.513062	1.12426	1.23475	127.525	210.381	263.095	27.0307	253.847	152.063	92.4738	122.75	108.765	96.0599	127.525	293.459	303.352	22.5036	296.899	191.208	73.6261	162.099	127.583	88.0207
Propionyl-CoA carboxylase alpha chain_ mitochondrial OS=Homo sapiens OX=9606 GN=PCCA PE=1 SV=4	P05165	PCCA	34	34	256.934	1.68697	0.227906	0.894911	1.88507	4672.51	9061.25	11080.8	4356.02	7464	2889.52	12404.3	6039.51	5592.85	8953.11	4672.51	12639.5	12776.3	3626.48	8729.9	3633.36	9876.12	7975.54	6560.5	8203.83
Protein disulfide-isomerase A3 OS=Homo sapiens OX=9606 GN=PDIA3 PE=1 SV=4	P30101	PDIA3	10	10	83.1029	0.925562	0.900038	0.339862	2.72335	780.592	973.584	955.985	154.502	1908.48	865.143	295.078	449.795	475.529	1196.96	780.592	1358.04	1102.26	128.627	2232.16	1087.85	234.936	593.982	557.802	1096.79
Protein disulfide-isomerase A4 OS=Homo sapiens OX=9606 GN=PDIA4 PE=1 SV=2	P13667	PDIA4	3	3	19.3365	0.730852	0.647306	0.349072	2.0937	220.738	278.007	198.865	49.2686	602.672	302.576	71.4285	134.914	145.604	336.078	220.738	387.79	229.294	41.0172	704.885	380.467	56.8701	178.162	170.795	307.952
Phosphatidylethanolamine-binding protein 1 OS=Homo sapiens OX=9606 GN=PEBP1 PE=1 SV=3	P30086	PEBP1	2	2	12.2731	0.830013	0.676596	0.527963	1.5721	341.335	411.948	366.135	177.072	722.746	448.858	186.351	327.813	272.231	496.496	341.335	574.623	422.158	147.416	845.324	564.405	148.37	432.897	319.33	454.945
Xaa-Pro dipeptidase OS=Homo sapiens OX=9606 GN=PEPD PE=1 SV=3	P12955	PEPD	3	3	18.6273	0.951352	0.902757	0.54691	1.7395	614.156	727.859	870.911	355.316	1271.37	699.403	539.131	466.717	547.451	946.712	614.156	1015.28	1004.17	295.809	1486.99	879.447	429.247	616.328	642.168	867.483
Profilin-1 OS=Homo sapiens OX=9606 GN=PFN1 PE=1 SV=2	P07737	PFN1	8	8	63.7056	0.985096	0.966451	0.448215	2.19782	1992.48	2017.54	1784.68	930.545	3051.98	1899.84	1161.97	1039.57	1146.6	2489.98	1992.48	2814.25	2057.75	774.698	3569.6	2388.91	925.145	1372.81	1344.98	2281.6
6-phosphogluconate dehydrogenase_ decarboxylating OS=Homo sapiens OX=9606 GN=PGD PE=1 SV=3	P52209	PGD	8	8	63.9904	1.03274	0.9407	0.585956	1.76248	824.881	849.681	1351.69	350.864	1581.02	998.439	717.335	629.601	699.527	1164.17	824.881	1185.21	1558.51	292.102	1849.16	1255.46	571.13	831.425	820.555	1066.74
Phosphoglycerate kinase 1 OS=Homo sapiens OX=9606 GN=PGK1 PE=1 SV=3	P00558	PGK1	7	7	46.4631	1.09487	0.723971	0.56822	1.92684	1402.81	1131.24	1380.54	820.436	1720.07	1034.9	1033.25	1059.08	1069.99	1855.11	1402.81	1577.96	1591.78	683.03	2011.79	1301.31	822.655	1398.58	1255.11	1699.85
Pyruvate kinase PKM OS=Homo sapiens OX=9606 GN=PKM PE=1 SV=4	P14618;P30613	PKM	19	18	138.718	0.951665	0.89424	0.378623	2.51349	2997.42	2805.02	2363.11	1513.71	4589.74	2476.81	1600.93	1748.42	1760.19	4498.36	2997.42	3912.7	2724.69	1260.2	5368.17	3114.41	1274.63	2308.89	2064.73	4121.89
Perilipin-2 OS=Homo sapiens OX=9606 GN=PLIN2 PE=1 SV=2	Q99541	PLIN2	11	11	76.8068	6.61769	0.00518981	24.3189	0.272121	1965.45	2066.39	2419.9	294.339	336.722	343.862	6357.16	4253.84	4412.92	205.929	1965.45	2882.39	2790.18	245.044	393.831	432.38	5061.46	5617.45	5176.41	188.695
Perilipin-3 OS=Homo sapiens OX=9606 GN=PLIN3 PE=1 SV=3	O60664	PLIN3	2	2	12.5756	6.22473	0.0469938	24.452	0.25457	205.854	200.35	370.862	6.42704	77.3397	41.0686	994.42	591.205	654.013	30.5311	205.854	279.467	427.609	5.35065	90.4565	51.6407	791.741	780.721	767.166	27.976
POTE ankyrin domain family member E OS=Homo sapiens OX=9606 GN=POTEE PE=2 SV=3	Q6S8J3;A5A3E0;P0CG38;P0CG39;Q9BYX7;A0A0A6YYL3;A0JP26;A6NI47;B2RU33;H3BUK9;Q149N8;Q6S545;Q6S5H5;Q86YR6;Q8WYA0;Q9C091	POTEE	27	15	210.297	0.817264	0.241638	0.99592	0.820612	29528.4	20805.7	20815.3	33751	25132.1	28175	34688	26960.4	30400.2	30808.6	29528.4	29021.7	24000.3	28098.4	29394.5	35427.9	27618	35602.8	35659.9	28230.2
Peptidyl-prolyl cis-trans isomerase B OS=Homo sapiens OX=9606 GN=PPIB PE=1 SV=2	P23284	PPIB	4	4	25.5516	1.15557	0.786795	0.565386	2.04386	356.183	432.03	587.466	74.2276	743.258	372.99	309.667	410.916	255.305	575.352	356.183	602.636	677.355	61.7961	869.316	469.007	246.552	542.639	299.476	527.202
Peroxiredoxin-1 OS=Homo sapiens OX=9606 GN=PRDX1 PE=1 SV=1	Q06830;P32119	PRDX1	7	7	50.7187	1.0099	0.979943	0.517244	1.95246	1998.67	2014.91	2422.62	853.546	3396.1	2123.46	1335.05	1460.2	1420.19	2716.61	1998.67	2810.58	2793.31	710.596	3972.08	2670.09	1062.94	1928.28	1665.91	2489.26
Glucosidase 2 subunit beta OS=Homo sapiens OX=9606 GN=PRKCSH PE=1 SV=2	P14314	PRKCSH	5	4	40.2741	0.496953	0.539411	0.25963	1.91408	180.96	510.544	420.403	1.72091	1717.9	517.83	7.27521	132.358	204.473	441.791	180.96	712.154	484.73	1.43269	2009.25	651.133	5.7924	174.787	239.85	404.818
Prosaposin OS=Homo sapiens OX=9606 GN=PSAP PE=1 SV=2	P07602	PSAP	6	6	40.0221	1.16821	0.663813	1.08958	1.07217	2105.95	1917.45	2250.28	988.982	2948.37	1432.99	2409.62	1897	2056.75	1946.74	2105.95	2674.63	2594.6	823.349	3448.42	1801.87	1918.5	2505.1	2412.6	1783.82
Prostaglandin reductase 1 OS=Homo sapiens OX=9606 GN=PTGR1 PE=1 SV=2	Q14914	PTGR1	11	11	90.0745	11.284	0.00384495	1.47183	7.66662	2504.04	2223.38	2738.77	254.172	215.993	191.498	424.132	361.554	377.139	263.351	2504.04	3101.38	3157.83	211.604	252.625	240.795	337.687	477.453	442.389	241.311
Ras-related protein Rab-10 OS=Homo sapiens OX=9606 GN=RAB10 PE=1 SV=1	P61026	RAB10	5	2	33.0831	1.50541	0.430705	1.49365	1.00787	87.2395	92.2339	134.229	8.02586	129.178	71.18	278.699	104.342	89.6363	105.486	87.2395	128.656	154.768	6.6817	151.087	89.5035	221.895	137.789	105.145	96.6579
Putative Ras-related protein Rab-1C OS=Homo sapiens OX=9606 GN=RAB1C PE=5 SV=2	Q92928;Q15286;P20338;P20340;P61018;P61106;Q14964;Q15771;Q6IQ22;Q86YS6;Q96AX2;Q9H082;Q9NRW1	RAB1C	7	2	46.443	4.74585	0.0252205	15.3274	0.309632	1053.93	1548.59	994.311	346.321	242.271	169.297	2875.03	2817.68	1638.59	159.438	1053.93	2160.11	1146.45	288.32	283.36	212.878	2289.05	3720.91	1922.09	146.095
Ras-related protein Rab-5C OS=Homo sapiens OX=9606 GN=RAB5C PE=1 SV=2	P51148;P20339;P61020	RAB5C	2	2	13.5706	1.26927	0.608357	0.996166	1.27416	520.537	539.539	342.501	118.63	664.187	322.208	615.711	359.908	394.363	458.418	520.537	752.599	394.907	98.7621	776.834	405.153	490.218	475.28	462.594	420.054
Ras-related protein Rab-7a OS=Homo sapiens OX=9606 GN=RAB7A PE=1 SV=1	P51149	RAB7A	4	4	25.1079	1.22772	0.548228	0.839991	1.46159	472.3	547.262	621.205	236.504	709.436	390.495	583.01	397.658	450.081	567.764	472.3	763.371	716.256	196.895	829.756	491.019	464.183	525.131	527.951	520.248
Ras-related C3 botulinum toxin substrate 2 OS=Homo sapiens OX=9606 GN=RAC2 PE=1 SV=1	P15153;P63000;P60763;P17081;Q9H4E5	RAC2	4	3	28.0715	1.05652	0.770991	0.998408	1.05821	729.561	815.426	1030.51	608.937	1011.92	816.858	820.455	770.099	684.939	759.707	729.561	1137.43	1188.19	506.953	1183.54	1027.14	653.232	1016.96	803.444	696.128
Transforming protein RhoA OS=Homo sapiens OX=9606 GN=RHOA PE=1 SV=1	P61586;P08134	RHOA	2	2	19.5927	1.5572	0.24726	1.25385	1.24194	316.431	426.977	493.294	121.805	432.596	239.781	326.43	385.513	292.84	267.12	316.431	595.587	568.774	101.405	505.964	301.506	259.898	509.093	343.505	244.765
Ribonuclease inhibitor OS=Homo sapiens OX=9606 GN=RNH1 PE=1 SV=2	P13489	RNH1	6	6	40.7077	0.659218	0.0422416	1.63174	0.403997	709.38	1092.54	778.197	1383.97	1374.63	1155.31	1459.2	847.753	1002.68	676.094	709.38	1523.97	897.27	1152.19	1607.76	1452.71	1161.79	1119.51	1176.15	619.512
Dolichyl-diphosphooligosaccharide--protein glycosyltransferase subunit 1 OS=Homo sapiens OX=9606 GN=RPN1 PE=1 SV=1	P04843	RPN1	2	2	12.6264	1.73255	0.102309	2.07864	0.833503	375.72	359.996	436.708	144.775	347.115	184.815	887.201	526.202	576.735	319.142	375.72	502.156	503.53	120.528	405.986	232.391	706.374	694.881	676.519	292.433
40S ribosomal protein S12 OS=Homo sapiens OX=9606 GN=RPS12 PE=1 SV=3	P25398	RPS12	3	3	20.819	0.781485	0.717381	0.415796	1.87949	329.089	503.096	464.316	31.4737	1024.46	603.089	55.0506	190.963	259.34	405.13	329.089	701.765	535.361	26.2025	1198.21	758.339	43.8303	252.178	304.21	371.225
Ubiquitin-40S ribosomal protein S27a OS=Homo sapiens OX=9606 GN=RPS27A PE=1 SV=2	P62979;P0CG47;P0CG48;P62987	RPS27A	6	5	63.8545	1.12303	0.777045	0.776369	1.44652	1158.35	1242.05	1488.96	401.751	1902.67	1158.84	724.921	949.433	996.016	1146.52	1158.35	1732.52	1716.79	334.466	2225.36	1457.16	577.17	1253.78	1168.34	1050.57
RUN and FYVE domain-containing protein 1 OS=Homo sapiens OX=9606 GN=RUFY1 PE=1 SV=2	Q96T51;Q7L099	RUFY1	7	7	52.2524	0.873329	0.823976	0.440423	1.98293	546.188	687.871	615.478	139.208	1352.1	626.489	237.693	396.049	422.644	799.524	546.188	959.506	709.653	115.894	1581.42	787.763	189.247	523.006	495.768	732.613
Protein S100-A11 OS=Homo sapiens OX=9606 GN=S100A11 PE=1 SV=2	P31949	S100A11	4	4	26.9201	0.948014	0.899027	0.628197	1.5091	600.116	698.937	786.33	252.593	1156.64	790.501	448.081	613.623	586.647	874.647	600.116	974.942	906.648	210.289	1352.81	993.996	356.755	810.326	688.145	801.448
Protein S100-A4 OS=Homo sapiens OX=9606 GN=S100A4 PE=1 SV=1	P26447	S100A4	2	2	21.3835	1.05551	0.878457	0.817481	1.29117	793.239	1001.74	826.87	322.181	1192.53	969.254	387.221	567.39	495.233	591.183	793.239	1397.32	953.391	268.222	1394.78	1218.76	308.299	749.272	580.916	541.708
Protein S100-A6 OS=Homo sapiens OX=9606 GN=S100A6 PE=1 SV=1	P06703	S100A6	2	2	13.0821	0.746193	0.508212	0.712931	1.04666	761.907	661.567	634.7	399.93	1408.41	949.888	778.469	664.269	738.469	1019.83	761.907	922.815	731.817	332.95	1647.28	1194.41	619.804	877.207	866.235	934.482
Protein S100-A8 OS=Homo sapiens OX=9606 GN=S100A8 PE=1 SV=1	P05109	S100A8	3	3	27.5757	1.10476	0.756996	0.650294	1.69886	652.652	754.048	705.469	317.074	965.834	628.973	371.341	455.089	516.984	688.618	652.652	1051.82	813.414	263.971	1129.64	790.886	295.655	600.972	606.429	630.988
Protein S100-A9 OS=Homo sapiens OX=9606 GN=S100A9 PE=1 SV=1	P06702	S100A9	2	2	20.2296	1.24916	0.0591845	1.38717	0.900512	1478.06	1680.1	1618.54	1083.39	1358.19	1382.35	789.578	1047.31	982.303	677.447	1478.06	2343.56	1866.2	901.949	1588.54	1738.2	628.649	1383.04	1152.26	620.752
Deoxynucleoside triphosphate triphosphohydrolase SAMHD1 OS=Homo sapiens OX=9606 GN=SAMHD1 PE=1 SV=2	Q9Y3Z3	SAMHD1	3	3	18.8568	1.16363	0.721205	0.573878	2.02766	432.389	497.781	612.804	127.849	720.905	477.247	327.244	270.207	288.724	514.729	432.389	694.351	706.571	106.437	843.171	600.103	260.546	356.824	338.678	471.652
Secretory carrier-associated membrane protein 2 OS=Homo sapiens OX=9606 GN=SCAMP2 PE=1 SV=2	O15127	SCAMP2	2	2	18.7738	2.84667	0.00653532	12.4457	0.228728	300.436	308.744	374.79	67.4592	172.914	105.284	2038.86	948.024	1076.4	108.827	300.436	430.665	432.137	56.1612	202.24	132.386	1623.31	1251.92	1262.63	99.7194
Saccharopine dehydrogenase-like oxidoreductase OS=Homo sapiens OX=9606 GN=SCCPDH PE=1 SV=1	Q8NBX0	SCCPDH	6	6	45.6639	1.31073	0.158911	2.08073	0.629938	2742.3	1915.76	2263.3	2116.18	1754.11	1410.23	4717.8	3199.54	3515.08	1831.47	2742.3	2672.27	2609.62	1761.77	2051.61	1773.25	3756.24	4225.18	4123.24	1678.2
Non-specific lipid-transfer protein OS=Homo sapiens OX=9606 GN=SCP2 PE=1 SV=2	P22307	SCP2	3	3	19.4247	7.60232	0.00060035	5.90776	1.28683	959.769	824.529	1026.21	59.5547	206.333	103.803	1329.1	725.525	750.793	158.29	959.769	1150.13	1183.23	49.5805	241.327	130.524	1058.21	958.1	880.691	145.043
Succinate dehydrogenase [ubiquinone] iron-sulfur subunit_ mitochondrial OS=Homo sapiens OX=9606 GN=SDHB PE=1 SV=3	P21912	SDHB	3	3	19.942	1.00734	0.991128	0.3177	3.17072	171.457	307.361	268.674	4.37147	494.031	243.643	15.4999	92.0818	125.934	245.007	171.457	428.735	309.784	3.63934	577.819	306.363	12.3407	121.6	147.723	224.502
ADP/ATP translocase 2 OS=Homo sapiens OX=9606 GN=SLC25A5 PE=1 SV=7	P05141;Q9H0C2	SLC25A5	10	2	81.2195	1.19798	0.202822	1.13241	1.0579	1312.02	1163.41	1243.47	1108.43	1182.29	813.599	2004.7	1014.33	1043.36	1195.8	1312.02	1622.84	1433.74	922.796	1382.81	1023.04	1596.11	1339.49	1223.87	1095.72
Sorting nexin-5 OS=Homo sapiens OX=9606 GN=SNX5 PE=1 SV=1	Q9Y5X3	SNX5	2	2	12.2977	3.89732	0.0114787	2.11691	1.84104	302.922	388.776	474.817	47.1568	172.269	79.8869	158.987	147.314	161.564	73.6711	302.922	542.301	547.469	39.259	201.486	100.452	126.582	194.537	189.517	67.5056
Superoxide dismutase [Mn]_ mitochondrial OS=Homo sapiens OX=9606 GN=SOD2 PE=1 SV=3	P04179	SOD2	8	8	77.5537	0.848147	0.314658	0.73731	1.15033	2710.65	3247.65	3700.19	3028.24	4391.94	3967.56	2257.3	2740.59	3228.65	3719.17	2710.65	4530.13	4266.36	2521.08	5136.82	4988.91	1797.22	3619.11	3787.25	3407.91
Sulfide:quinone oxidoreductase_ mitochondrial OS=Homo sapiens OX=9606 GN=SQOR PE=1 SV=1	Q9Y6N5	SQOR	6	6	39.5156	2.60918	0.00357782	0.947341	2.75422	1150.16	966.977	914.251	284.113	526.242	351.459	588.334	531.632	529.419	580.356	1150.16	1348.83	1054.14	236.53	615.493	441.934	468.421	702.052	621.016	531.786
Signal recognition particle receptor subunit beta OS=Homo sapiens OX=9606 GN=SRPRB PE=1 SV=3	Q9Y5M8	SRPRB	5	5	31.2435	4.04238	0.0230615	5.6604	0.714152	521.448	474.512	541.6	41.8473	262.584	75.9284	1517.56	825.102	896.692	190.761	521.448	661.894	624.471	34.8388	307.119	95.4743	1208.25	1089.6	1051.83	174.796
Serine/arginine-rich splicing factor 1 OS=Homo sapiens OX=9606 GN=SRSF1 PE=1 SV=2	Q07955	SRSF1	2	2	12.6784	0.75298	0.400834	1.61566	0.466052	2288.91	2371.84	3040.3	4913.06	2233.17	3081.2	4371.87	3190.35	3002.93	2179.74	2288.91	3308.46	3505.5	4090.22	2611.92	3874.38	3480.81	4213.05	3522.49	1997.32
Serine/arginine-rich splicing factor 2 OS=Homo sapiens OX=9606 GN=SRSF2 PE=1 SV=4	Q01130;Q9BRL6	SRSF2	3	3	22.1057	0.824632	0.679769	0.456796	1.80525	834.193	800.122	1352.2	456.414	1922.36	1242.86	507.066	777.814	665.941	1423.55	834.193	1116.08	1559.1	379.975	2248.4	1562.8	403.717	1027.15	781.159	1304.42
Serine/arginine-rich splicing factor 3 OS=Homo sapiens OX=9606 GN=SRSF3 PE=1 SV=1	P84103	SRSF3	5	4	40.7904	1.12961	0.687227	0.72836	1.5509	1587.41	1467.12	2173.89	944.015	2291.01	1393.49	1041.39	1433.86	1383.19	1765.81	1587.41	2046.48	2506.52	785.913	2679.56	1752.2	829.133	1893.49	1622.5	1618.03
Serine/arginine-rich splicing factor 7 OS=Homo sapiens OX=9606 GN=SRSF7 PE=1 SV=1	Q16629	SRSF7	4	3	25.5353	0.879806	0.818207	0.406125	2.16635	410.419	395.716	667.619	130.908	989.657	554.523	143.881	380.752	303.87	680.008	410.419	551.981	769.772	108.983	1157.5	697.271	114.556	502.806	356.444	623.099
Stress-induced-phosphoprotein 1 OS=Homo sapiens OX=9606 GN=STIP1 PE=1 SV=1	P31948	STIP1	2	2	12.2444	0.922837	0.860046	0.378516	2.43804	395.971	409.161	373.812	145.506	714.193	417.824	176.191	233.421	246.72	577.987	395.971	570.736	431.009	121.137	835.321	525.382	140.28	308.247	289.406	529.616
Transgelin-2 OS=Homo sapiens OX=9606 GN=TAGLN2 PE=1 SV=3	P37802	TAGLN2	2	2	12.386	0.905907	0.618619	0.741945	1.22099	502.884	456.985	352.705	418.033	623.331	407.541	278.67	295.405	294.509	390.228	502.884	637.445	406.672	348.022	729.048	512.453	221.872	390.1	345.463	357.57
Transaldolase OS=Homo sapiens OX=9606 GN=TALDO1 PE=1 SV=2	P37837	TALDO1	6	6	45.6079	1.09939	0.634042	1.01414	1.08407	1132.98	1131.98	1180.02	685.603	1311.42	1136.5	1384.87	1167.28	1216.39	1238.67	1132.98	1578.99	1360.58	570.779	1533.84	1429.07	1102.61	1541.46	1426.84	1135.01
Thromboxane-A synthase OS=Homo sapiens OX=9606 GN=TBXAS1 PE=1 SV=3	P24557	TBXAS1	5	5	32.2617	2.32942	0.00991244	2.61094	0.892177	446.024	449.648	575.473	158.015	296.136	177.398	472.509	254.439	305.859	131.856	446.024	627.21	663.527	131.551	346.361	223.064	376.203	336.002	358.777	120.821
Testin OS=Homo sapiens OX=9606 GN=TES PE=1 SV=1	Q9UGI8	TES	3	3	18.5846	0.964269	0.94313	0.407459	2.36654	392.195	677.616	770.301	178.684	1105.55	624.059	142.449	315.454	402.327	703.735	392.195	945.201	888.166	148.758	1293.06	784.707	113.416	416.576	471.935	644.84
Transferrin receptor protein 1 OS=Homo sapiens OX=9606 GN=TFRC PE=1 SV=2	P02786	TFRC	2	2	12.0878	1.07196	0.907777	0.390071	2.74811	78.5538	130.78	190.684	24.9982	241.841	106.327	71.5532	53.529	54.3349	153.32	78.5538	182.424	219.861	20.8115	282.858	133.698	56.9694	70.6882	63.7356	140.489
Transketolase OS=Homo sapiens OX=9606 GN=TKT PE=1 SV=3	P29401	TKT	3	3	19.1186	1.05574	0.892547	0.634365	1.66425	414.294	517.899	627.916	199.617	799.428	478.693	343.583	360.081	341.899	549.402	414.294	722.413	723.994	166.185	935.012	601.921	273.555	475.509	401.052	503.423
Transmembrane protein 33 OS=Homo sapiens OX=9606 GN=TMEM33 PE=1 SV=2	P57088	TMEM33	4	4	25.7546	4.95384	0.00215769	6.9833	0.709384	757.966	666.589	858.526	96.5934	196.899	167.378	1215.47	746.711	742.645	129.109	757.966	929.82	989.89	80.4161	230.293	210.466	967.735	986.076	871.133	118.304
Triosephosphate isomerase OS=Homo sapiens OX=9606 GN=TPI1 PE=1 SV=3	P60174	TPI1	6	6	42.0825	1.03218	0.944397	0.663546	1.55555	760.266	832.933	1104.26	270.226	1471.71	871.433	604.931	657.113	624.486	947.701	760.266	1161.85	1273.23	224.969	1721.31	1095.76	481.636	867.757	732.531	868.389
E3 ubiquitin/ISG15 ligase TRIM25 OS=Homo sapiens OX=9606 GN=TRIM25 PE=1 SV=2	Q14258	TRIM25	3	2	19.2194	0.831767	0.783172	0.37706	2.20592	334.473	538.168	507.269	58.3393	1071.29	529.382	124.089	218.359	269.537	541.014	334.473	750.687	584.887	48.5687	1252.98	665.659	98.7975	288.356	316.17	495.737
Tubulin beta chain OS=Homo sapiens OX=9606 GN=TUBB PE=1 SV=2	P07437;Q13885;Q9BVA1;A6NNZ2;Q9H4B7	TUBB	15	2	115.378	1.38608	0.346468	0.786849	1.76156	2341.38	2483.17	3353.11	1005.6	3082.53	1811.72	1906.75	1551.76	1565.86	2128.48	2341.38	3463.75	3866.18	837.181	3605.33	2278.11	1518.12	2049.2	1836.77	1950.35
Thymidine phosphorylase OS=Homo sapiens OX=9606 GN=TYMP PE=1 SV=2	P19971	TYMP	2	2	12.2457	0.771877	0.628905	0.485051	1.59133	136.669	192.289	191.54	92.0539	396.347	185.925	31.6693	132.826	182.424	238.408	136.669	268.222	220.847	76.6368	463.568	233.787	25.2146	175.405	213.986	218.456
Synaptic vesicle membrane protein VAT-1 homolog OS=Homo sapiens OX=9606 GN=VAT1 PE=1 SV=2	Q99536	VAT1	6	6	38.3436	1.65632	0.162922	0.759154	2.1818	635.785	702.831	903.486	211.154	703.456	439.053	294.064	333.07	380.64	442.499	635.785	980.374	1041.73	175.791	822.762	552.076	234.129	439.839	446.496	405.466
Voltage-dependent anion-selective channel protein 1 OS=Homo sapiens OX=9606 GN=VDAC1 PE=1 SV=2	P21796	VDAC1	10	6	72.325	41.7961	0.00249363	27.9558	1.49508	1252.94	1103.19	1326.88	11.1068	45.8384	31.1735	1694.23	1088.12	989.597	44.9752	1252.94	1538.83	1529.91	9.24664	53.6126	39.1983	1348.92	1436.93	1160.81	41.2112
Voltage-dependent anion-selective channel protein 2 OS=Homo sapiens OX=9606 GN=VDAC2 PE=1 SV=2	P45880	VDAC2	8	7	73.37	3.99424	0.00622564	16.9383	0.235811	1044.63	1021.81	1285.64	265.562	244.721	328.945	3646.66	2612.87	2367.64	169.776	1044.63	1425.31	1482.35	221.086	286.226	413.624	2903.41	3450.45	2777.27	155.568
Vimentin OS=Homo sapiens OX=9606 GN=VIM PE=1 SV=4	P08670;P17661;P41219	VIM	40	38	335.076	1.28722	0.523291	0.518177	2.48413	7827.24	7126.83	8748.95	2116.52	10028.4	6269.21	5853.88	4280.45	4337.16	9309.23	7827.24	9941.16	10087.6	1762.05	11729.3	7883.06	4660.76	5652.59	5087.55	8530.15
WD repeat and FYVE domain-containing protein 1 OS=Homo sapiens OX=9606 GN=WDFY1 PE=1 SV=1	Q8IWB7	WDFY1	3	3	19.0272	0.796815	0.668097	0.529554	1.50469	335.519	534.092	522.91	162.244	970.2	615.165	166.853	306.453	366.956	528.912	335.519	745.001	602.921	135.071	1134.75	773.525	132.846	404.69	430.445	484.647
14-3-3 protein zeta/delta OS=Homo sapiens OX=9606 GN=YWHAZ PE=1 SV=1	P63104;P27348;P31946;P31947;P61981	YWHAZ	8	4	63.2647	0.893988	0.835402	0.43034	2.0774	650.101	804.808	822.707	224.829	1534.87	788.008	481.257	479.877	544.783	1166.45	650.101	1122.62	948.59	187.175	1795.18	990.862	383.168	633.706	639.039	1068.83
Zyxin OS=Homo sapiens OX=9606 GN=ZYX PE=1 SV=1	Q15942	ZYX	11	11	78.7377	0.729776	0.675554	0.276648	2.63792	3291.07	6195.86	3692.45	41.4624	11411.6	6606.43	121.43	2031.81	2921.03	6113.99	3291.07	8642.56	4257.44	34.5183	13347	8307.09	96.6805	2683.12	3426.41	5602.31
Trypsin OS=Sus scrofa PE=1 SV=1	P00761	#VALUE!	5	5	57.4612	0.69631	0.41045	0.990261	0.703158	63809.3	28568.2	49586.9	104979	41073.3	57828.7	41498.1	68434.9	85186.3	65679.4	63809.3	39849.6	57174.2	87397.4	48039.3	72715.3	33040.1	90372.3	99924.7	60182.8
